# Supplementary material for: Provision and related factors of end-of-life care in elderly housing with care services in collaboration with home-visiting nurse agencies: a nationwide survey
Source: BMC Palliat Care. 2021 Sep 30;20:151. doi: 10.1186/s12904-021-00847-7 (PMC8485561; doi:10.1186/s12904-021-00847-7)
Supplement: Supplementary file 1 — Additional file 1. [file 12904_2021_847_MOESM1_ESM.xlsx]

## Sheet: Sheet1
SAMPLENUMBER	ID	BQ1	BBQ2.11	BBQ2.12	BBQ2.13	BQ16.1	.	BQ16.2	BQ17	.	BBQ6-1	BBQ6-2	BBQ6-3	BBQ6-4	BBQ6-5	BBQ6-6	BBQ6-7	BBQ6-8	BQ19.1	BQ19.2	BQ19.3	BQ19.4	BQ19.5	BQ19.6	BQ19.7
I/10	I/10	S/2	I/10	I/10	I/10	I/10	.	I/10	S/4	.	M/8	.	.	.	.	.	.	.	S/5	S/5	S/5	S/5	S/5	S/5	S/5
id	stid	heisetu	kaigono	iryono	jihino	deathno	death01	kasan	kikan4	kikan0	sisetu	dr	hp	cmriyuu	izen	kouken	humei	other	nsfull	nspart	helper	riha	cmrenkei	sthead	facihead
10221	7	2	2	0	0	0	0	.	2	1	0	0	0	1	0	0	0	1	1	2	2	5	1	2	2
10073	9	2	1	0	0	0	0	.	2	1	0	0	0	1	0	0	0	0	5	5	3	5	3	2	4
10146	11	2	1	0	0	0	0	.	1	1	0	0	0	1	0	0	0	0	5	5	1	5	5	3	3
10245	15	1	19	0	8	1	1	1	3	0	1	0	0	1	0	0	0	0	5	2	2	2	2	2	5
10222	24	2	2	0	0	0	0	.	2	1	0	0	0	1	0	0	0	0	.	.	2	.	.	2	2
10342	38	2	3	0	0	0	0	.	3	0	0	0	0	1	0	0	0	0	5	5	1	5	5	1	3
10074	63	2	1	0	0	0	0	.	2	1	0	0	0	0	1	0	0	0	.	.	1	.	1	.	.
10206	80	2	3	0	13	0	0	.	4	0	1	0	1	1	0	0	0	0	5	5	1	5	5	2	2
10264	92	2	0	0	12	0	0	.	2	1	0	0	0	1	0	0	0	0	.	.	.	.	.	.	1
10015	106	2	12	0	13	0	0	.	2	1	0	0	1	1	0	0	0	0	5	5	2	5	2	2	4
10016	114	2	6	0	0	0	0	.	4	0	0	0	0	1	0	0	0	0	5	5	1	5	5	1	3
10223	118	2	1	0	0	0	0	.	1	1	0	1	0	0	0	0	0	0	5	5	5	5	5	2	2
10075	124	1	13	0	76	2	1	0	3	0	0	1	0	1	0	0	0	0	1	1	1	5	1	1	5
10207	125	2	1	0	0	0	0	.	2	1	0	0	0	1	0	0	0	0	.	.	2	.	.	.	.
10017	129	1	7	.	8	3	1	2	4	0	1	1	0	1	1	0	0	0	5	5	1	5	5	1	5
10076	154	2	1	0	0	0	0	.	1	1	0	0	0	1	0	0	0	0	.	1	1	.	.	1	1
10295	274	2	3	0	0	0	0	.	4	0	0	1	1	1	0	0	0	0	5	5	5	5	5	2	2
10246	296	2	1	.	5	0	0	.	3	0	0	1	0	1	0	0	0	0	2	2	2	1	1	1	1
10348	302	2	4	0	0	2	1	2	2	1	1	0	0	1	0	0	0	0	1	1	1	1	1	4	4
10357	307	2	10	.	.	8	1	5	2	1	1	1	1	1	0	0	0	0	1	.	1	5	1	1	1
10247	311	2	0	0	4	0	0	.	3	0	0	0	0	0	1	0	0	0	5	1	1	5	5	3	3
10315	341	1	17	0	126	3	1	0	2	1	0	1	0	0	0	0	0	0	1	5	1	5	5	1	5
10280	346	2	0	0	7	0	0	.	4	0	0	1	0	1	1	0	0	1	5	5	2	5	1	2	4
10052	373	2	2	.	.	0	0	.	1	1	0	1	0	0	0	0	0	0	5	4	2	4	2	2	4
10077	389	2	3	.	.	1	1	1	3	0	0	0	0	1	0	0	0	0	1	5	1	5	1	5	5
10078	397	2	3	0	0	1	1	0	1	1	1	0	0	1	0	0	0	0	5	2	2	5	2	2	3
10018	404	2	1	.	.	0	0	.	1	1	0	0	0	1	0	0	0	0	5	5	2	5	5	4	5
10117	411	2	2	0	.	0	0	.	2	1	0	1	0	1	0	0	0	0	.	.	1	.	1	3	3
10208	424	.	.	.	9	0	0	.	2	1	1	1	0	0	0	0	0	0	2	4	5	1	5	2	2
10191	432	1	3	0	0	0	0	.	2	1	0	1	0	1	0	0	0	0	1	1	1	1	1	1	5
10053	450	2	1	0	0	0	0	.	1	1	0	0	0	0	1	0	0	0	5	5	3	3	3	3	3
10079	454	2	.	.	13	0	0	.	3	0	0	0	1	0	0	0	0	0	5	5	3	5	5	4	4
10316	458	2	1	.	.	0	0	.	1	1	0	0	0	1	0	0	0	0	1	1	1	5	4	1	1
10054	481	2	2	0	0	0	0	.	2	1	0	0	1	0	0	0	0	0	5	5	2	5	5	2	2
10181	482	2	2	0	0	0	0	.	2	1	0	0	0	0	1	0	0	0	2	2	2	5	1	4	4
10118	484	2	1	0	0	0	0	.	1	1	0	0	0	1	0	0	0	0	5	5	5	5	5	4	4
10224	498	2	1	.	.	1	1	1	1	1	0	0	0	0	1	0	0	0	5	5	1	5	5	1	4
10147	499	2	0	0	0	.	.	.	.	.	0	1	0	1	1	0	0	0	1	.	.	.	1	1	.
10019	500	2	2	0	20	0	0	.	.	.	0	1	0	1	1	0	0	0	5	5	1	5	5	5	1
10007	509	2	3	.	4	0	0	.	1	1	0	0	0	1	1	0	0	0	5	5	2	5	2	2	2
10080	510	2	1	0	0	0	0	.	2	1	0	0	0	0	1	0	0	0	5	5	3	5	5	2	2
10293	512	1	13	0	7	0	0	.	2	1	1	0	0	0	0	0	0	0	5	5	1	5	5	5	1
10081	556	2	.	.	6	.	.	.	.	.	0	1	0	0	0	0	0	0	.	.	.	.	.	.	.
10119	584	2	22	.	12	6	1	6	4	0	1	0	0	0	0	0	0	0	.	.	.	.	.	.	.
10352	595	2	2	.	.	2	1	2	1	1	1	0	0	1	0	0	0	0	.	.	.	.	.	.	.
10148	596	2	3	0	0	0	0	.	2	1	0	0	1	1	0	0	0	0	2	2	2	5	1	5	1
10120	610	2	0	0	23	0	0	.	2	1	1	0	1	1	0	0	0	0	5	5	1	5	5	1	1
10296	615	2	1	0	0	1	1	0	1	1	0	0	0	1	0	0	0	0	2	5	2	5	5	5	2
10281	618	2	5	.	.	.	.	.	4	0	0	1	0	1	0	0	0	0	.	.	1	.	.	1	.
10020	622	1	3	0	0	0	0	.	1	1	1	0	0	1	0	0	0	0	2	2	2	.	1	1	3
10021	631	2	2	0	0	0	0	.	2	1	0	1	0	1	0	0	0	0	2	5	5	2	5	2	2
10269	634	2	5	0	0	0	0	.	2	1	0	0	1	1	0	0	0	0	.	2	2	.	.	.	3
10149	644	.	1	0	0	0	0	.	.	.	0	0	0	1	0	0	0	0	3	3	3	3	2	3	3
10192	656	2	1	.	.	0	0	.	2	1	0	1	0	1	0	0	0	0	5	5	1	5	1	1	5
10067	691	2	2	0	17	0	0	.	2	1	0	1	0	0	0	0	0	0	1	1	3	4	5	1	1
10270	705	2	2	0	0	1	1	0	3	0	1	1	0	1	0	0	0	0	5	5	2	5	5	5	2
10150	714	2	1	.	.	0	0	.	2	1	0	0	0	1	0	0	0	0	3	3	3	3	1	3	3
10151	720	2	1	.	14	0	0	.	1	1	0	1	0	0	0	0	0	0	3	3	2	4	2	3	3
10002	736	2	1	.	.	0	0	.	.	.	0	0	0	1	1	0	0	0	2	3	3	5	1	1	1
10001	747	2	1	0	0	0	0	.	2	1	0	0	0	0	1	0	0	0	4	4	4	4	4	2	2
10265	757	2	7	0	11	0	0	.	2	1	1	0	0	1	1	0	0	0	2	5	2	5	1	2	2
10082	759	2	2	0	0	0	0	.	1	1	0	0	0	1	0	0	0	0	5	5	3	5	5	3	2
10121	786	2	1	0	0	0	0	.	2	1	0	0	0	1	0	0	0	0	5	5	2	5	5	3	3
10297	793	2	.	.	4	0	0	.	.	.	0	1	0	1	1	0	0	0	5	5	2	5	2	3	3
10122	794	2	1	0	0	0	0	.	3	0	0	1	0	0	0	0	0	0	.	2	.	.	.	.	.
10225	807	1	41	.	142	3	1	0	1	1	0	0	1	1	0	0	0	0	1	1	1	5	1	1	1
10248	828	2	1	.	4	0	0	.	1	1	0	0	0	1	0	0	0	0	5	5	2	5	2	2	2
10182	838	2	2	0	10	0	0	.	1	1	0	1	0	0	1	0	0	0	1	1	4	4	1	2	2
10022	880	1	1	.	.	0	0	.	2	1	0	0	0	1	1	0	0	0	5	5	1	5	5	1	5
10068	883	2	1	0	0	0	0	.	1	1	0	0	1	0	0	0	0	0	5	5	1	5	5	1	3
10249	902	2	4	0	0	0	0	.	2	1	0	0	0	1	0	0	0	0	.	.	1	.	1	.	.
10298	927	2	1	0	0	0	0	.	4	0	0	1	0	1	1	0	0	0	5	.	4	5	2	4	4
10299	944	2	1	.	.	1	1	1	1	1	0	1	0	1	0	0	0	0	5	5	2	5	1	1	4
10152	946	2	1	.	.	0	0	.	1	1	0	1	0	0	0	0	0	0	3	3	2	5	2	2	2
10183	956	2	2	.	.	0	0	.	2	1	1	1	0	0	0	0	0	0	2	5	4	4	4	2	2
10055	957	2	1	0	0	0	0	.	2	1	0	1	0	0	0	0	0	1	5	5	2	5	5	1	1
10023	983	2	.	.	5	0	0	.	1	1	0	0	0	1	0	0	0	0	3	3	3	1	1	3	3
10056	989	2	1	0	0	0	0	.	2	1	0	0	0	1	0	0	0	0	4	4	2	5	5	4	4
10083	993	2	34	0	88	2	1	2	1	1	0	0	1	0	0	0	0	0	2	2	2	5	2	3	3
10184	995	1	10	0	17	0	0	.	3	0	.	.	.	.	.	.	.	.	.	.	.	.	.	.	.
10153	1006	2	11	0	0	0	0	.	2	1	1	0	0	0	0	0	0	0	2	3	2	5	1	2	2
10154	1015	2	1	0	0	0	0	.	3	0	0	0	0	1	0	0	0	0	5	5	2	4	1	4	4
10266	1019	1	55	0	32	3	1	3	2	1	.	.	.	.	.	.	.	.	1	1	1	.	1	1	1
10226	1024	2	4	0	10	0	0	.	2	1	1	1	0	1	0	0	0	0	.	.	.	.	.	.	.
10282	1036	2	1	0	0	0	0	.	2	1	0	0	0	1	0	0	0	0	4	4	4	4	4	4	4
10227	1039	1	0	0	.	0	0	.	.	.	.	.	.	.	.	.	.	.	.	.	.	.	.	.	.
10185	1047	2	2	0	0	0	0	.	1	1	0	0	0	0	1	0	0	0	.	.	.	.	.	.	.
10123	1059	2	0	0	7	0	0	.	3	0	0	0	0	0	1	0	0	0	4	4	1	4	4	1	4
10084	1060	2	0	0	4	0	0	.	3	0	1	1	0	1	0	0	0	0	5	5	1	5	1	1	4
10300	1065	2	2	.	.	1	1	1	1	1	1	0	0	0	1	0	0	0	2	2	2	5	2	2	2
10024	1068	2	1	0	4	0	0	.	3	0	0	0	0	1	0	0	0	0	5	5	1	5	1	.	1
10338	1079	2	5	0	0	0	0	.	3	0	0	0	0	1	0	0	0	0	5	5	2	5	5	2	3
10085	1085	2	2	.	.	0	0	.	3	0	1	1	0	0	0	0	0	0	5	5	2	.	1	4	4
10155	1092	2	2	0	6	0	0	.	2	1	0	1	0	1	0	0	0	0	5	5	1	5	5	4	4
10057	1100	1	47	0	116	1	1	1	3	0	0	1	0	1	0	0	0	0	5	5	1	5	1	1	1
10124	1101	2	1	.	.	0	0	.	2	1	0	0	0	1	1	0	0	0	.	.	.	.	.	.	.
10125	1119	1	2	0	270	3	1	3	1	1	0	0	0	0	1	0	0	0	5	5	1	5	5	1	1
10250	1137	2	1	0	0	0	0	.	1	1	0	1	0	0	0	0	0	0	1	4	1	4	4	1	1
10025	1140	2	1	0	.	0	0	.	4	0	0	0	0	1	0	0	0	0	4	4	3	5	3	4	4
10193	1141	2	1	0	10	0	0	.	4	0	1	0	0	1	0	0	0	0	1	5	1	5	1	1	4
10283	1177	2	1	0	8	0	0	.	2	1	0	0	1	0	0	0	0	0	5	5	1	5	1	4	4
10271	1219	2	1	0	0	0	0	.	4	0	1	0	0	0	0	0	0	0	5	5	2	5	1	2	2
10339	1252	.	6	0	2	1	1	1	4	0	1	1	1	1	1	0	0	0	5	5	1	5	1	1	5
10228	1262	1	5	0	0	0	0	.	3	0	1	1	0	1	0	0	0	0	.	.	2	.	1	1	1
10209	1284	2	3	0	0	0	0	.	3	0	0	0	0	1	0	0	0	0	3	3	3	3	2	4	4
10229	1339	2	1	0	0	0	0	.	1	1	0	1	0	0	0	0	0	0	3	3	2	4	1	4	4
10026	1352	2	1	.	.	0	0	.	2	1	1	1	0	1	0	0	0	0	2	2	1	2	1	1	1
10126	1404	2	0	1	0	0	0	.	1	1	1	0	0	0	0	0	0	0	.	.	2	.	2	.	.
10230	1424	2	0	.	.	.	.	.	1	1	0	0	0	0	1	0	0	0	4	4	4	4	4	4	4
10340	1452	2	1	.	.	0	0	.	2	1	0	1	0	1	0	0	0	0	5	5	5	5	5	5	5
10194	1454	2	0	0	8	0	0	.	2	1	0	1	0	0	1	0	0	0	5	5	2	5	5	2	2
10027	1459	2	2	0	.	2	1	2	3	0	1	0	0	1	0	0	0	0	5	5	1	.	1	1	1
10301	1513	2	.	.	23	.	.	.	4	0	0	0	0	0	1	0	0	0	1	1	3	5	1	4	4
10231	1517	2	7	0	0	0	0	.	2	1	0	1	0	0	0	0	0	0	5	1	5	5	5	5	5
10003	1518	2	1	.	.	0	0	.	2	1	0	1	0	0	1	0	0	0	4	4	4	.	2	4	4
10086	1525	2	0	0	8	0	0	.	2	1	0	1	1	0	1	0	0	1	4	2	4	5	4	4	4
10087	1554	2	2	0	0	0	0	.	1	1	0	0	0	1	0	0	0	0	5	5	2	5	2	2	5
10343	1587	2	1	0	.	0	0	.	2	1	0	0	0	0	0	0	0	1	5	5	4	5	2	4	2
10028	1598	2	2	0	0	0	0	.	1	1	0	1	0	1	0	0	0	0	5	5	.	5	1	2	2
10195	1609	2	0	0	8	0	0	.	1	1	1	0	0	0	0	0	0	0	2	.	2	5	1	5	1
10156	1621	2	1	0	3	0	0	.	1	1	0	0	0	1	0	0	0	0	.	.	.	.	.	.	.
10186	1630	2	1	.	.	0	0	.	1	1	0	0	0	1	0	0	0	0	1	5	3	5	1	3	4
10127	1638	.	4	0	19	0	0	.	3	0	1	0	0	0	0	0	0	0	5	5	1	1	1	2	2
10088	1657	2	.	.	5	.	.	.	3	0	0	0	0	1	0	0	0	0	4	4	4	4	4	4	4
10232	1678	2	4	0	14	0	0	.	4	0	0	0	1	1	0	0	0	0	.	.	1	.	1	.	1
10187	1706	2	1	.	.	0	0	.	1	1	0	1	0	1	1	0	0	0	5	5	2	5	5	2	4
10251	1711	2	0	0	12	0	0	.	2	1	1	0	0	0	0	0	0	1	5	5	1	5	1	4	4
10233	1717	2	4	0	347	0	0	.	1	1	0	0	0	1	0	0	0	0	5	5	2	5	5	1	1
10029	1742	1	.	.	63	0	0	.	4	0	0	1	0	1	1	0	0	0	2	2	.	.	.	.	2
10302	1744	2	2	.	.	1	1	1	1	1	0	0	1	1	0	0	0	0	.	.	.	.	.	.	.
10089	1748	1	4	0	0	0	0	.	1	1	0	0	0	1	0	0	0	0	4	4	3	5	2	4	4
10128	1765	2	1	0	0	0	0	.	1	1	0	0	0	0	1	0	0	0	5	5	4	5	3	4	4
10004	1846	.	.	.	18	0	0	.	1	1	0	1	0	1	0	0	0	0	.	.	3	.	1	.	.
10129	1879	2	1	0	0	0	0	.	2	1	0	0	0	1	0	0	0	0	2	.	.	.	.	.	.
10359	1881	2	2	.	.	0	0	.	2	1	0	1	0	1	0	0	0	0	2	2	1	2	2	1	1
10196	1891	2	2	0	0	0	0	.	2	1	0	1	0	1	0	0	0	0	5	5	4	5	3	4	.
10210	1897	2	1	.	.	0	0	.	2	1	0	1	0	0	0	0	0	0	.	.	.	.	.	.	.
10284	1909	2	2	0	0	0	0	.	2	1	0	0	0	1	0	0	0	0	2	2	2	5	1	3	3
10005	1956	2	4	0	0	0	0	.	2	1	1	1	0	1	1	0	0	0	2	4	5	1	5	2	2
10030	2004	2	0	0	12	0	0	.	.	.	0	0	0	1	0	0	0	0	5	5	4	5	5	2	2
10285	2035	2	2	0	0	0	0	.	2	1	1	1	0	0	0	0	0	0	4	4	2	5	1	4	4
10272	2041	2	2	0	0	0	0	.	2	1	0	0	0	1	0	0	0	0	2	2	2	5	5	3	3
10031	2049	2	0	0	12	0	0	.	3	0	0	0	0	1	0	0	0	0	2	.	3	.	1	2	.
10344	2054	2	8	0	.	0	0	.	2	1	1	0	0	1	0	0	0	0	.	.	.	.	.	.	.
10130	2094	2	5	0	0	2	1	2	2	1	0	1	0	1	0	0	0	0	4	4	4	4	4	4	4
10303	2113	2	1	.	.	0	0	.	2	1	0	0	0	0	1	0	0	0	5	5	2	5	5	4	5
10032	2123	2	1	0	0	0	0	.	1	1	0	0	0	1	0	0	0	0	4	4	4	5	4	4	4
10252	2124	2	14	0	8	0	0	.	2	1	1	0	0	0	0	0	0	0	5	5	1	5	5	1	1
10317	2127	2	1	.	.	0	0	.	4	0	0	1	0	0	1	0	0	0	.	.	1	.	.	1	1
10234	2139	2	2	0	0	0	0	.	4	0	0	0	0	1	0	0	0	0	2	2	2	4	5	4	4
10235	2141	2	0	0	8	0	0	.	2	1	0	0	0	0	0	0	0	1	2	4	4	4	2	4	4
10253	2143	1	1	0	0	0	0	.	2	1	0	0	0	1	0	0	0	0	5	5	1	5	5	4	5
10131	2147	2	81	0	171	0	0	.	.	.	0	0	1	1	0	0	0	0	5	5	1	5	5	4	4
10157	2162	2	1	0	0	0	0	.	1	1	0	0	0	1	0	0	0	0	5	5	2	5	4	.	.
10236	2172	2	5	0	0	0	0	.	2	1	0	0	0	1	1	0	0	0	5	2	2	5	1	2	2
10158	2190	2	1	0	0	0	0	.	1	1	0	1	0	0	0	0	0	0	5	5	2	5	1	4	4
10304	2213	2	2	0	.	0	0	.	1	1	0	0	0	1	0	0	0	1	5	5	3	5	2	4	4
10159	2215	2	1	0	9	0	0	.	4	0	0	1	1	1	0	0	0	0	5	3	2	5	1	4	4
10286	2242	2	1	0	0	.	.	.	1	1	0	0	0	1	0	0	0	0	.	.	.	.	.	.	.
10008	2292	2	3	0	9	0	0	.	2	1	0	0	1	1	0	0	0	0	2	3	1	1	1	3	3
10033	2294	2	1	0	0	0	0	.	1	1	0	0	0	1	0	0	0	0	5	5	2	5	5	2	2
10090	2301	2	2	0	0	1	1	1	2	1	0	1	1	1	0	0	0	0	5	5	1	5	5	.	.
10305	2318	2	0	0	0	0	0	.	1	1	1	1	0	1	0	0	0	0	5	5	1	5	5	1	1
10091	2352	2	1	0	0	0	0	.	1	1	0	1	0	0	0	0	0	0	1	5	1	1	1	1	1
10006	2371	1	7	0	54	1	1	1	4	0	1	1	1	1	1	0	0	0	.	1	1	.	.	2	.
10132	2382	2	2	0	0	1	1	0	4	0	0	1	0	0	0	0	0	0	5	1	1	5	5	1	1
10009	2422	2	3	0	0	0	0	.	3	0	0	0	0	1	0	0	0	0	2	2	2	5	5	2	2
10353	2436	2	3	.	.	2	1	2	2	1	1	1	0	0	0	0	0	0	2	2	2	.	1	2	4
10306	2441	2	1	0	0	1	1	0	4	0	0	1	0	0	0	0	0	0	5	5	2	5	5	2	4
10034	2448	2	1	0	6	0	0	.	3	0	0	0	0	1	0	0	0	0	5	5	2	5	5	2	2
10237	2456	1	16	0	58	4	1	4	4	0	0	1	0	1	0	0	0	0	1	1	1	1	1	1	1
10058	2466	2	0	.	.	.	.	.	1	1	1	1	0	0	0	0	0	0	2	3	3	3	2	3	3
10133	2478	2	2	.	.	.	.	.	1	1	0	0	0	1	0	0	0	0	2	2	3	5	5	2	2
10318	2485	1	7	.	.	0	0	.	2	1	0	1	0	1	0	0	0	0	.	.	.	.	.	.	.
10069	2487	1	4	0	15	1	1	1	1	1	1	1	0	0	0	0	0	0	1	1	2	5	5	1	1
10160	2493	2	3	0	0	1	1	1	1	1	1	1	1	1	0	0	0	0	5	5	1	.	1	1	1
10092	2501	2	1	0	0	0	0	.	1	1	0	0	0	0	0	0	0	1	5	5	.	5	5	4	4
10161	2503	2	0	0	2	0	0	.	1	1	0	1	0	0	0	0	0	0	.	.	.	.	.	.	.
10134	2517	2	19	.	.	2	1	2	2	1	1	0	0	0	0	0	0	0	5	5	2	5	2	2	2
10162	2541	2	1	0	0	0	0	.	2	1	0	0	0	1	0	0	0	0	5	5	5	5	5	1	1
10307	2547	2	1	0	0	0	0	.	2	1	0	0	0	0	1	0	0	0	5	5	4	5	5	2	2
10093	2563	.	11	0	6	4	1	2	3	0	1	1	0	1	0	0	0	0	5	5	1	5	5	1	1
10273	2574	2	.	.	2	0	0	.	1	1	0	0	0	0	1	0	0	0	3	3	3	3	2	2	3
10094	2578	2	1	0	0	0	0	.	1	1	0	0	0	1	0	0	0	0	1	3	1	5	1	3	3
10135	2583	2	9	0	4	1	1	1	2	1	1	0	0	0	1	0	0	0	5	2	1	5	1	1	1
10274	2588	2	2	0	0	0	0	.	1	1	0	0	0	1	0	0	0	0	5	5	3	3	5	5	5
10136	2589	2	2	.	.	0	0	.	2	1	0	1	0	1	0	0	0	0	4	5	1	5	5	1	5
10319	2616	2	1	0	0	0	0	.	3	0	0	0	0	1	0	0	0	0	5	5	1	5	1	2	2
10035	2632	2	1	0	0	0	0	.	4	0	0	0	0	0	1	0	0	0	.	.	.	.	.	.	.
10308	2634	2	4	0	.	0	0	.	4	0	0	0	0	1	1	0	0	0	1	1	.	1	.	1	.
10275	2636	2	2	0	.	0	0	.	4	0	0	0	0	1	0	0	0	0	5	3	1	5	5	2	4
10036	2659	1	19	0	.	.	.	.	4	0	1	0	0	0	1	0	0	0	.	1	1	1	5	1	1
10238	2680	2	.	.	23	0	0	.	1	1	0	0	0	0	1	0	0	0	.	.	.	.	.	.	.
10320	2686	2	2	0	0	0	0	.	1	1	0	0	0	1	0	0	0	0	.	1	3	5	5	.	4
10239	2692	2	0	0	4	0	0	.	2	1	0	0	0	1	0	0	0	0	.	.	.	.	.	2	.
10354	2727	2	3	0	1394	48	1	28	4	0	0	1	0	0	0	0	0	0	1	1	2	2	5	1	1
10287	2751	2	1	.	.	0	0	.	1	1	0	0	0	0	0	0	0	1	2	5	2	5	2	2	.
10309	2767	2	1	0	8	1	1	0	2	1	1	1	0	0	0	0	0	0	5	5	2	2	3	3	3
10345	2798	2	10	0	0	0	0	.	2	1	1	1	1	1	1	0	0	0	.	.	.	.	.	.	.
10163	2830	2	2	0	.	0	0	.	3	0	0	0	1	0	0	0	0	0	5	2	2	5	1	.	1
10164	2833	2	31	0	37	1	1	1	1	1	0	1	0	0	0	0	0	0	5	5	2	5	5	2	2
10254	2838	2	0	0	7	0	0	.	1	1	0	1	0	0	0	0	0	0	.	.	.	.	.	.	.
10255	2841	1	7	0	4	0	0	.	2	1	1	1	1	1	1	0	0	0	5	5	1	5	1	5	1
10321	2842	1	25	0	410	20	1	0	3	0	1	0	0	0	0	0	0	0	5	5	1	5	5	1	1
10059	2867	2	1	0	.	0	0	.	3	0	0	0	0	0	1	0	0	1	1	5	5	5	5	1	5
10197	2879	2	.	.	5	0	0	.	1	1	0	1	1	1	0	0	0	0	5	5	2	5	2	4	4
10276	2882	2	1	0	2	0	0	.	1	1	0	0	0	0	1	0	0	0	.	1	1	.	.	1	.
10095	2885	1	7	0	0	0	0	.	3	0	0	1	1	1	0	0	0	0	5	5	1	5	5	1	1
10310	2911	2	1	0	0	0	0	.	1	1	0	0	0	1	1	0	0	0	3	3	3	5	3	4	4
10256	2918	2	0	0	7	0	0	.	1	1	1	0	0	1	0	0	0	1	.	.	2	5	2	2	2
10037	2919	2	2	0	0	0	0	.	2	1	0	0	0	1	1	0	0	0	5	5	4	5	4	3	3
10165	2936	2	3	0	0	0	0	.	2	1	0	0	0	1	0	0	0	0	.	.	.	.	.	.	.
10257	2938	2	1	0	0	0	0	.	1	1	0	0	0	1	0	0	0	0	5	5	1	5	5	4	4
10096	2956	2	5	0	0	1	1	1	4	0	0	1	0	1	0	0	0	0	5	5	1	5	5	1	5
10211	2957	2	1	0	0	0	0	.	1	1	0	0	0	0	0	0	0	1	5	5	2	4	4	3	4
10322	2974	2	9	0	4	0	0	.	3	0	1	1	0	1	1	0	0	0	5	5	1	5	1	4	4
10323	2979	.	.	.	.	.	.	.	.	.	.	.	.	.	.	.	.	.	.	.	.	.	.	.	.
10324	2989	2	0	0	0	0	0	.	.	.	.	.	.	.	.	.	.	.	5	5	5	5	5	5	5
10097	3021	2	.	26	.	.	.	.	1	1	1	0	0	0	0	0	0	0	.	2	3	5	2	2	2
10098	3040	2	1	.	15	0	0	.	1	1	0	0	0	0	1	0	0	0	5	2	2	5	2	3	3
10325	3048	2	0	0	10	0	0	.	1	1	0	1	1	0	0	0	0	0	1	1	5	5	5	1	1
10010	3049	2	.	.	48	0	0	.	4	0	0	1	1	1	0	0	0	1	5	5	5	5	5	2	2
10277	3059	2	1	0	0	0	0	.	4	0	0	0	0	1	0	0	0	0	1	1	2	4	1	3	4
10240	3069	2	2	0	.	1	1	1	4	0	1	0	0	1	0	0	0	0	1	5	2	5	1	5	3
10011	3143	2	1	0	0	0	0	.	2	1	0	0	0	0	1	0	0	0	5	3	3	5	5	3	5
10349	3147	2	3	0	0	0	0	.	1	1	0	0	0	1	0	0	0	0	2	5	5	5	3	3	3
10166	3152	2	2	0	.	0	0	.	2	1	0	0	0	0	1	0	0	0	4	4	1	5	2	2	3
10188	3154	2	6	0	0	0	0	.	2	1	1	0	0	1	0	0	0	0	2	5	2	5	5	2	2
10326	3157	2	1	.	.	0	0	.	1	1	0	0	0	1	0	0	0	0	.	.	2	.	.	.	2
10038	3165	2	0	4	5	0	0	.	2	1	1	1	0	0	1	0	0	0	.	1	1	1	2	1	1
10189	3186	2	0	0	0	0	0	.	.	.	.	.	.	.	.	.	.	.	.	.	.	.	.	.	.
10099	3205	2	39	0	106	0	0	.	1	1	1	0	0	0	0	0	0	0	.	.	.	.	.	.	.
10070	3212	2	3	0	0	0	0	.	1	1	0	1	0	1	0	0	0	0	5	5	1	5	5	2	4
10039	3215	2	0	0	15	0	0	.	2	1	0	1	0	0	0	0	0	0	2	3	2	4	2	2	2
10288	3333	2	111	0	533	.	.	.	2	1	1	1	1	1	0	0	0	0	5	5	1	5	5	1	1
10100	3342	2	2	0	8	0	0	.	3	0	0	0	0	1	0	0	0	0	5	5	2	5	5	2	5
10101	3354	2	1	0	24	0	0	.	2	1	0	0	0	1	0	0	0	0	2	3	2	5	1	3	3
10137	3378	2	2	.	5	0	0	.	3	0	0	0	0	1	0	0	0	0	.	.	.	.	.	.	.
10289	3381	.	43	.	268	0	0	.	2	1	0	0	0	1	0	0	0	0	2	2	2	5	1	2	2
10294	3425	2	0	0	0	0	0	.	.	.	.	.	.	.	.	.	.	.	.	.	.	.	.	.	.
10102	3438	2	4	0	0	0	0	.	1	1	0	0	0	1	0	0	0	0	1	5	1	5	1	3	3
10103	3445	1	8	0	36	3	1	3	3	0	1	0	0	1	0	0	0	0	1	1	1	5	5	1	5
10167	3450	2	.	.	6	0	0	.	2	1	0	0	0	0	1	0	0	0	.	.	.	.	.	.	.
10241	3456	1	4	.	337	6	1	6	3	0	1	1	0	1	0	1	0	0	5	5	1	1	1	1	1
10104	3466	1	67	0	575	2	1	0	3	0	0	1	0	1	0	0	0	0	.	.	.	.	.	.	.
10040	3478	1	0	0	17	0	0	.	1	1	1	1	0	0	0	0	0	0	5	5	1	5	5	1	1
10105	3503	2	2	.	10	0	0	.	1	1	0	0	0	1	0	0	0	0	.	.	.	.	.	.	.
10138	3507	1	12	.	42	4	1	4	1	1	0	1	0	1	1	0	0	0	1	1	1	1	1	1	1
10041	3510	2	1	0	0	0	0	.	2	1	1	1	1	1	1	0	0	0	5	5	1	5	5	1	3
10139	3522	2	1	0	0	0	0	.	2	1	0	0	0	1	0	0	0	0	5	5	1	5	5	1	1
10327	3526	2	17	.	126	1	1	1	4	0	0	0	0	0	0	0	0	1	.	.	1	.	.	1	1
10106	3529	2	0	0	5	0	0	.	2	1	0	0	1	1	0	0	0	0	2	5	3	4	3	3	2
10140	3537	2	2	0	34	0	0	.	4	0	1	1	0	1	1	0	0	0	.	2	1	.	1	.	1
10141	3545	2	57	0	386	0	0	.	2	1	0	0	0	1	1	0	0	0	4	4	.	4	.	.	.
10198	3602	2	0	0	20	0	0	.	1	1	1	0	0	0	0	0	0	0	4	4	2	2	2	1	1
10341	3608	2	3	0	0	3	1	2	3	0	0	0	0	1	0	0	0	0	5	5	1	5	5	4	1
10258	3614	2	1	.	.	0	0	.	2	1	0	0	0	1	0	0	0	0	5	5	2	.	5	4	4
10199	3624	2	16	0	45	2	1	2	3	0	1	1	0	1	0	0	0	0	.	.	.	.	.	.	.
10168	3627	2	.	.	9	0	0	.	3	0	0	0	1	0	0	0	0	0	2	2	2	5	1	3	3
10328	3629	2	2	0	.	1	1	1	2	1	0	1	0	0	0	0	0	0	.	.	.	.	.	.	.
10169	3630	2	9	0	77	3	1	1	2	1	0	0	0	1	0	0	0	0	5	5	1	5	5	5	5
10142	3635	1	24	0	288	1	1	1	1	1	1	0	0	0	0	0	0	0	5	5	2	5	1	.	1
10170	3663	1	6	0	6	0	0	.	2	1	1	1	1	1	1	0	0	0	.	1	1	.	1	.	.
10042	3664	2	1	0	8	0	0	.	2	1	0	0	0	1	0	0	0	0	5	5	2	5	5	1	5
10212	3669	2	19	.	.	0	0	.	1	1	1	0	0	0	0	0	0	0	5	5	2	5	2	2	5
10329	3673	1	1	0	0	0	0	.	3	0	0	0	0	1	1	0	0	0	2	5	2	5	5	2	3
10311	3676	2	3	.	.	0	0	.	2	1	.	.	.	.	.	.	.	.	2	2	2	5	5	3	3
10330	3679	2	1	0	28	0	0	.	4	0	0	1	0	1	0	0	0	0	5	5	2	2	1	2	2
10060	3702	.	35	0	0	7	1	1	2	1	1	1	0	1	0	0	0	0	1	1	1	1	1	1	1
10346	3707	2	2	.	.	2	1	2	3	0	1	1	0	0	0	0	0	0	5	5	2	5	2	2	4
10043	3708	2	33	0	346	0	0	.	2	1	1	0	0	1	1	0	0	0	1	5	5	1	5	1	5
10200	3722	2	9	0	0	0	0	.	2	1	1	0	0	0	0	0	0	0	.	.	.	.	.	.	.
10107	3746	.	2	0	0	0	0	.	2	1	0	1	0	1	0	0	0	0	5	5	1	5	1	4	4
10108	3748	2	1	0	0	5	1	0	1	1	0	0	0	1	0	0	0	0	5	5	1	5	1	5	3
10012	3759	2	2	0	0	0	0	.	2	1	0	0	0	1	0	0	0	0	5	5	5	5	5	3	2
10109	3772	2	.	.	4	0	0	.	2	1	0	0	0	1	0	0	0	0	.	.	.	.	.	.	.
10110	3788	2	.	.	20	0	0	.	3	0	0	1	1	1	0	0	0	0	.	.	1	.	1	1	1
10171	3792	2	1	0	0	0	0	.	1	1	0	0	0	1	0	0	0	0	5	5	2	5	2	2	2
10358	3800	2	10	1	147	0	0	.	4	0	1	1	1	0	0	0	0	0	1	1	1	1	1	1	.
10347	3806	.	1	.	.	0	0	.	3	0	0	0	0	0	1	0	0	0	.	.	.	.	.	.	.
10172	3812	2	1	0	.	0	0	.	1	1	0	0	0	1	0	0	0	0	5	5	2	5	4	4	4
10350	3814	.	2	0	0	0	0	.	3	0	1	0	0	0	1	0	0	1	5	5	1	1	1	3	3
10351	3816	2	0	0	0	1	1	1	1	1	0	0	0	1	0	0	0	0	5	4	1	4	1	4	4
10312	3821	2	.	.	10	0	0	.	1	1	0	0	0	1	0	0	0	0	1	.	.	.	1	.	1
10071	3826	1	12	0	0	9	1	9	4	0	0	1	0	1	1	0	0	0	5	5	1	1	1	1	1
10331	3849	2	0	0	8	0	0	.	1	1	0	0	0	1	0	0	0	0	.	.	1	.	1	.	.
10242	3856	2	.	.	8	0	0	.	1	1	0	1	0	0	1	0	0	0	5	5	2	5	5	1	3
10173	3858	2	.	.	13	0	0	.	2	1	0	0	0	1	0	0	0	0	5	4	4	5	5	4	4
10190	3892	1	6	0	0	0	0	.	2	1	1	1	1	1	0	0	0	0	2	.	2	.	2	.	3
10267	3899	2	.	.	.	.	.	.	.	.	0	1	1	1	0	0	0	0	2	5	1	5	1	2	3
10044	3909	2	0	0	5	0	0	.	1	1	0	1	0	0	0	0	0	0	2	.	2	5	4	4	4
10045	3912	1	7	0	23	1	1	1	2	1	1	0	1	1	1	0	0	0	1	1	1	5	5	5	1
10174	3920	2	11	0	0	1	1	0	3	0	0	0	0	1	0	0	0	0	2	2	.	2	2	2	2
10332	3921	.	3	.	.	0	0	.	2	1	0	0	0	1	0	0	0	0	5	5	1	5	.	1	4
10111	3927	2	1	.	.	0	0	.	4	0	0	0	0	1	0	0	0	0	5	5	2	5	5	5	5
10046	3973	2	1	0	0	0	0	.	4	0	1	0	0	1	0	0	0	1	5	5	2	5	2	4	4
10213	3994	2	2	0	0	0	0	.	2	1	0	0	0	1	0	0	0	0	5	5	5	5	1	5	5
10047	3998	2	0	1	547	0	0	.	2	1	1	0	0	0	0	0	0	1	.	.	1	.	.	.	2
10214	4033	2	15	0	150	3	1	3	1	1	1	1	1	1	0	0	0	0	1	1	.	.	.	.	.
10112	4053	2	13	0	0	0	0	.	2	1	1	1	0	1	0	0	0	0	5	2	2	5	5	5	2
10259	4063	2	4	0	6	.	.	.	2	1	1	0	0	0	0	0	0	0	2	5	5	2	5	2	2
10113	4065	2	2	.	.	3	1	3	3	0	1	0	0	1	0	0	0	0	1	1	1	5	1	2	2
10143	4075	2	1	0	0	0	0	.	1	1	0	0	0	1	0	0	0	0	5	5	1	5	1	3	3
10048	4081	2	1	0	50	0	0	.	2	1	1	0	0	1	0	0	0	0	5	5	1	5	5	1	1
10175	4089	2	8	0	64	0	0	.	2	1	1	1	0	1	1	0	0	0	1	1	.	1	1	1	.
10260	4171	1	16	0	0	1	1	1	2	1	0	0	0	1	0	0	0	0	.	.	.	.	.	.	.
10176	4201	2	4	0	0	2	1	2	3	0	0	0	1	0	0	0	0	0	5	5	1	5	.	1	.
10215	4230	2	2	0	0	0	0	.	1	1	0	1	1	0	0	0	0	0	5	5	2	5	1	1	1
10177	4231	2	8	0	47	4	1	4	3	0	1	1	0	1	0	0	0	0	1	5	1	5	1	1	1
10216	4258	1	11	0	0	3	1	2	3	0	1	1	0	1	0	0	0	0	1	.	1	1	.	.	.
10278	4267	2	.	.	0	0	0	.	1	1	0	0	0	0	1	0	0	0	2	.	2	.	1	1	1
10049	4276	1	24	0	107	0	0	.	3	0	1	0	0	1	0	0	0	0	2	3	3	3	2	2	5
10061	4285	1	24	0	0	0	0	.	4	0	1	1	1	1	1	0	0	0	1	5	1	1	1	1	5
10062	4286	2	1	.	.	1	1	1	3	0	0	1	0	0	0	0	0	0	5	3	4	5	1	3	3
10201	4310	2	14	0	1456	0	0	.	3	0	0	1	1	0	0	0	0	0	1	2	2	4	1	3	2
10063	4311	2	5	0	11	0	0	.	2	1	0	1	0	1	0	0	0	0	2	2	2	3	1	3	3
10313	4312	2	4	.	.	0	0	.	3	0	0	0	0	1	0	0	0	0	.	.	.	.	.	.	.
10114	4317	1	8	0	0	1	1	0	3	0	1	1	0	1	0	0	0	0	1	1	1	.	.	1	1
10064	4330	2	1	0	0	0	0	.	2	1	0	0	0	0	1	0	0	0	.	.	.	.	.	.	.
10243	4343	2	.	.	.	0	0	.	.	.	.	.	.	.	.	.	.	.	2	5	2	5	.	2	1
10050	4352	2	1	.	.	0	0	.	2	1	0	0	0	1	0	0	0	0	.	2	1	.	2	5	2
10202	4380	2	2	0	.	0	0	.	4	0	1	1	0	1	1	0	0	0	1	1	1	5	5	1	1
10144	4386	2	1	.	.	0	0	.	2	1	0	0	0	1	0	0	0	0	3	3	.	5	1	3	3
10217	4409	2	0	0	7	0	0	.	2	1	0	0	0	0	1	0	0	0	2	2	4	4	4	2	2
10178	4519	2	1	0	40	0	0	.	2	1	1	0	1	1	1	0	0	0	5	5	2	5	5	2	2
10203	4526	1	1	.	.	0	0	.	4	0	1	1	0	1	0	0	0	0	5	5	2	5	5	5	2
10179	4527	2	1	0	14	0	0	.	2	1	0	0	0	1	0	0	0	0	5	5	1	5	5	1	4
10290	4563	2	2	0	.	0	0	.	1	1	0	1	0	0	0	0	0	0	5	5	2	5	2	1	1
10065	4594	2	1	0	10	0	0	.	2	1	0	1	0	0	0	0	0	0	4	4	4	4	1	1	1
10244	4618	2	.	.	.	0	0	.	2	1	.	.	.	.	.	.	.	.	.	.	.	.	.	.	.
10204	4629	2	6	0	0	0	0	.	2	1	0	0	1	1	0	0	0	0	1	1	1	1	1	4	4
10279	4638	.	1	0	0	.	.	.	.	.	1	0	0	1	0	0	0	0	1	1	1	.	1	1	1
10291	4642	2	2	0	7	.	.	.	.	.	0	0	0	1	1	0	0	0	.	.	.	.	.	.	.
10145	4660	1	.	0	.	2	1	0	4	0	0	0	0	0	0	0	0	1	1	1	1	4	4	1	1
10115	4663	1	10	0	64	0	0	.	2	1	1	0	0	1	0	0	0	0	1	1	1	5	5	1	1
10013	4666	2	8	0	.	0	0	.	3	0	0	1	0	0	0	0	0	0	.	.	.	.	.	1	.
10218	4678	2	4	0	0	0	0	.	2	1	1	1	0	1	0	0	0	0	1	1	1	.	.	1	1
10219	4685	2	2	.	.	0	0	.	2	1	1	0	0	0	1	0	0	0	2	2	3	5	2	4	3
10261	4705	2	0	0	.	1	1	1	2	1	0	0	1	0	0	0	0	0	1	1	1	.	1	4	4
10262	4711	2	1	0	33	1	1	1	3	0	1	0	0	1	0	0	0	0	5	5	1	5	5	1	1
10263	4718	1	7	0	0	0	0	.	3	0	1	0	0	0	0	0	0	1	1	5	1	5	1	1	1
10356	4757	2	6	0	0	0	0	.	2	1	1	0	0	1	0	0	0	0	.	3	2	4	2	4	4
10268	4767	1	4	0	90	0	0	.	1	1	0	0	0	0	0	0	1	0	1	.	1	.	.	1	1
10220	4783	2	0	0	13	1	1	1	4	0	0	1	0	0	0	0	0	0	1	1	2	5	1	5	1
10205	4818	1	0	0	5	0	0	.	3	0	0	1	0	0	0	0	0	0	5	2	5	5	5	2	2
10066	4842	2	2	0	0	0	0	.	1	1	0	0	0	1	1	0	0	1	2	4	2	5	1	3	3
10072	4867	2	1	0	0	0	0	.	3	0	0	0	0	1	0	0	0	0	.	.	.	.	.	.	.
10014	4909	2	5	0	0	0	0	.	3	0	0	0	0	1	0	0	0	0	2	2	2	5	2	3	3
10180	4928	2	1	0	0	0	0	.	3	0	1	0	1	1	0	0	0	0	2	5	3	4	1	1	2
10333	4967	2	0	0	14	0	0	.	2	1	0	1	1	0	0	0	0	0	2	5	5	5	5	2	5
10334	4968	2	.	.	9	0	0	.	3	0	0	1	0	0	0	0	0	0	1	1	1	5	1	2	4
10292	4979	2	1	0	0	0	0	.	1	1	1	0	0	0	0	0	0	0	1	.	2	5	1	1	1
10335	4984	1	26	0	0	1	1	0	3	0	0	1	1	1	0	0	0	0	1	2	2	.	.	1	.
10336	4998	2	1	0	10	0	0	.	3	0	0	0	0	1	1	0	0	0	5	2	2	5	5	3	4
10116	4999	1	0	0	16	0	0	.	3	0	0	0	1	0	1	0	0	0	.	.	.	.	.	.	.
10051	5051	1	0	0	110	14	1	7	2	1	1	1	0	0	0	0	0	0	2	2	2	5	3	2	2
10337	5075	2	9	0	109	3	1	3	2	1	0	1	0	0	0	0	0	0	3	3	3	3	3	3	3
10355	5099	1	17	0	17	1	1	0	4	0	.	.	.	.	.	.	.	.	1	1	1	1	1	5	5
10314	5141	1	15	0	0	0	0	.	3	0	1	0	0	1	0	0	0	0	1	.	2	2	1	1	3
